# Supplementary material for: Identifying Eating Occasion-Based Opportunities to Improve the Overall Diets of Australian Adolescents
Source: Nutrients. 2017 Jun 14;9(6):608. doi: 10.3390/nu9060608 (PMC5490587; doi:10.3390/nu9060608)
Supplement: Supplementary file 1 [file nutrients-09-00608-s001.zip]

Archive with 1 entries (1 files):
- nutrients-193099-supplementary.pdf
